# Supplementary material for: OsFBN6 Enhances Brown Spot Disease Resistance in Rice
Source: Plants (Basel). 2024 Nov 25;13(23):3302. doi: 10.3390/plants13233302 (PMC11644752; doi:10.3390/plants13233302)
Supplement: Supplementary file 1 [file plants-13-03302-s001.zip]

Archive with 2 entries (2 files):
- Supplementary_Materials.pdf
- Supplementary_Materials.xlsx
