# Supplementary material for: OsFBN6 Enhances Brown Spot Disease Resistance in Rice
Source: Plants (Basel). 2024 Nov 25;13(23):3302. doi: 10.3390/plants13233302 (PMC11644752; doi:10.3390/plants13233302)
Supplement: Supplementary file 1 [file plants-13-03302-s001.zip › Supplementary_Materials.xlsx]

## Sheet: Table S1
Table S1: List of 130 varieties and BS infection score
ID	Subspecies	Name of variety	Type	Country	Infecton score
RWG-001	Temperate japonica	NAMSEON 52	Bred	KOR	4
RWG-002	Temperate japonica	SUWEON 159	Bred	KOR	4
RWG-003	Indica	SUWEON 255	Bred	KOR	3
RWG-004	Temperate japonica	SUWON 301	Bred	KOR	3
RWG-006	Indica	CT9993-5-10-1-M	Intro	COL	3
RWG-008	Aus	TCHAMPA	Intro	IRN	3
RWG-009	Temperate japonica	Jejubukjeju-2002-99	Weedy	KOR	2
RWG-010	Indica	Jejubukjeju-2002-171	Weedy	KOR	1	R
RWG-011	Temperate japonica	Jejubukjeju-2002-340	Weedy	KOR	3
RWG-012	Temperate japonica	Jejubukjeju-2002-420	Weedy	KOR	5
RWG-013	Indica	Jejubukjeju-2002-521	Weedy	KOR	2
RWG-014	Temperate japonica	Incheonkanghwasujip-16	Weedy	KOR	2
RWG-015	Temperate japonica	Muando	Landrace	KOR	7	S
RWG-016	Temperate japonica	Dadajo	Landrace	KOR	4
RWG-017	Temperate japonica	OKCHEONG	Landrace	KOR	1
RWG-018	Tropical japonica	Sando	Landrace	KOR	7
RWG-019	Tropical japonica	Batnarak	Landrace	KOR	4
RWG-020	Temperate japonica	Orido	Landrace	KOR	5
RWG-021	Indica	Saducho	Landrace	KOR	3
RWG-022	Indica	SEON	Landrace	KOR	1
RWG-023	Aus	Hanyangjo	Landrace	KOR	2
RWG-024	Temperate japonica	Inbujido	Landrace	KOR	4
RWG-025	Temperate japonica	Beobpanhwa	Landrace	KOR	4
RWG-026	Temperate japonica	JANMOCHAL	Landrace	KOR	1
RWG-027	Temperate japonica	Pyodo	Landrace	KOR	2
RWG-028	Temperate japonica	YULJOJO	Landrace	KOR	1
RWG-029	Temperate japonica	Samgyeongjo	Landrace	KOR	1
RWG-030	Indica	BAEKGOGNA	Landrace	KOR	3
RWG-032	Tropical japonica	AGBEDE	Intro	NGA	6
RWG-033	Temperate japonica	ANBAW C7	Intro	BUR	3
RWG-034	Indica	BALA	Intro	IND	1
RWG-035	Temperate japonica	BELLARDONE	Intro	EGY	1
RWG-036	Indica	CHIEM CHANK	Intro	VNM	1
RWG-037	Aus	DHARIAL	Intro	SUR	4
RWG-038	Aus	DULAR	Intro	IND	2
RWG-039	Indica	IR38	Intro	PHL	3
RWG-040	Tropical japonica	MAGNOLIA	Intro	USA	4
RWG-041	Indica	MALA	Intro	BGD	3
RWG-043	Aus	PUKHI	Intro	PAK	2
RWG-044	Indica	RED RICE	Intro	IRN	2
RWG-045	Tropical japonica	TUN SART	Intro	VNM	2
RWG-046	Temperate japonica	VICTORIA F.A	Intro	ARG	3
RWG-047	Indica	Bai Cyue Hwa Lue	Intro	TWN	1
RWG-048	Indica	Yangmyeon	Intro	TWN	2
RWG-049	Indica	BELLE PATNA	Intro	USA	3
RWG-050	Temperate japonica	Pyeongbuk 3	Intro	PRK	3
RWG-051	Tropical japonica	YUPUL	Intro	LBR	3
RWG-052	Temperate japonica	Liman Belozernij	Intro	RUS	3
RWG-053	Aus	KAGI	Intro	IND	3
RWG-054	Indica	HATADANI	Intro	LKA	2
RWG-055	Tropical japonica	TAI MOCHITO	Intro	THA	4
RWG-056	Indica	WAIKYAKUSHI	Intro	TWN	2
RWG-057	Tropical japonica	UPLAND	Intro	NGA	1
RWG-058	Tropical japonica	NEWREX	Intro	USA	1
RWG-059	Temperate japonica	Doan Guang Hwa Lue	Intro	TWN	3
RWG-060	Indica	Wu Cyue	Intro	TWN	1
RWG-061	Indica	BINATO	Intro	PHL	2
RWG-062	Temperate japonica	Avangard	Intro	UZB	3
RWG-063	Temperate japonica	Debzera	Intro	UZB	6
RWG-064	Indica	HAWM SUPAN	Intro	THA	2
RWG-065	Temperate japonica	SSALBYEO 22	Weedy	KOR	6
RWG-066	Tropical japonica	URASAN	Intro	JPN	3
RWG-067	Indica	XI GUA BAI	Intro	CHN	3
RWG-068	Indica	YUNG YUEN CHUEN ZIM	Intro	CHN	2
RWG-069	Temperate japonica	KENG CHI JU	Intro	CHN	4
RWG-070	Indica	QUA 77 WUAN-DAU	Intro	CHN	3
RWG-071	Indica	CHIH-TSAO-HE	Intro	CHN	2
RWG-072	Indica	HSIANG-HA-TSAN	Intro	CHN	2
RWG-073	Indica	Cheongdo-donggok-4	Weedy	KOR	3
RWG-074	Temperate japonica	Golyeong-2	Weedy	KOR	7
RWG-075	Temperate japonica	Golyeong-6	Weedy	KOR	3
RWG-076	Temperate japonica	Danyang-7	Weedy	KOR	6
RWG-077	Temperate japonica	Danyang-38	Weedy	KOR	3
RWG-078	Temperate japonica	Hwaseong-5	Weedy	KOR	6
RWG-079	Temperate japonica	Gou 405	Intro	JPN	5
RWG-080	Temperate japonica	Baeksami	Intro	CHN	4
RWG-081	Tropical japonica	AKAINE	Intro	JPN	5
RWG-082	Temperate japonica	Syarebyeo-61-1-B	Weedy	KOR	1
RWG-083	Temperate japonica	Syalebyeo-94-1-B	Weedy	KOR	4
RWG-084	Temperate japonica	Syalebyeo-163-1-B	Weedy	KOR	5
RWG-085	Indica	Milyang 50	Bred	KOR	2
RWG-086	Indica	Yeongpung Byeo	Bred	KOR	2
RWG-087	Temperate japonica	Iri 336	Bred	KOR	5
RWG-088	Temperate japonica	Mihyang Byeo	Bred	KOR	4
RWG-089	Tropical japonica	MOROBEREKAN	Intro	GIN	2
RWG-090	Tropical japonica	Jejubukjeju-2002-115	Weedy	KOR	4
RWG-091	Temperate japonica	Jejubukjeju-2002-550	Weedy	KOR	6
RWG-092	Temperate japonica	Jejubukjeju-2002-561	Weedy	KOR	5
RWG-093	Temperate japonica	Huindadak	Landrace	KOR	5
RWG-094	Temperate japonica	Jotajo	Landrace	KOR	1
RWG-095	Temperate japonica	Pocheon Jangmang Mebyeo	Landrace	KOR	5
RWG-096	Temperate japonica	Dongo Byeo	Landrace	KOR	3
RWG-097	Temperate japonica	Seorianjeunbaengi	Landrace	KOR	4
RWG-098	Tropical japonica	Neul Byeo	Landrace	KOR	4
RWG-099	Temperate japonica	Jwiippari Byeo	Landrace	KOR	3
RWG-100	Temperate japonica	Jeongjonghwa	Landrace	KOR	2
RWG-101	Tropical japonica	Sodujo	Landrace	KOR	3
RWG-102	Tropical japonica	Sando	Landrace	KOR	5
RWG-103	Temperate japonica	Bori Byeo	Landrace	KOR	3
RWG-104	Temperate japonica	Naengjo	Landrace	KOR	4
RWG-106	Tropical japonica	BRITISH HONDURAS CREALE	Intro	HND	3
RWG-107	Tropical japonica	CARTUNA	Intro	USA	2
RWG-108	Aus	SAHAK	Intro	PRI	1
RWG-109	Indica	TAICHUNG-WOO-TSAN	Intro	TWN	4
RWG-111	Temperate japonica	Xao Bai Mang Sue Dao	Intro	TWN	2
RWG-112	Indica	Di jiao wu jian	Intro	TWN	4
RWG-113	Aus	SPIN MERE	Intro	AFG	1
RWG-114	Temperate japonica	Norin 22	Intro	JPN	5
RWG-115	Temperate japonica	Ssalbyeo 16	Weedy	KOR	2
RWG-116	Indica	NIAN CHI SHI	Intro	CHN	1
RWG-117	Temperate japonica	SUNG PAN TAO	Intro	CHN	2
RWG-118	Indica	TSONG-GAN-SHUN	Intro	CHN	5
RWG-119	Indica	SAN-LI-SHUN	Intro	CHN	1
RWG-120	Indica	YANG-SHA-TSAN	Intro	CHN	2
RWG-121	Indica	Chungdo 23	Weedy	KOR	1
RWG-122	Indica	Chungdo Hwayang 12	Weedy	KOR	5
RWG-123	Indica	Chungdo Hwayang 14	Weedy	KOR	4
RWG-124	Indica	Sungju 3	Weedy	KOR	3
RWG-125	Indica	Jangsung 1	Weedy	KOR	4
RWG-126	Indica	Soonchun 5	Weedy	KOR	3
RWG-127	Temperate japonica	Daegu Damti 6-2	Weedy	KOR	5
RWG-128	Temperate japonica	Guechang 15	Weedy	KOR	5
RWG-129	Temperate japonica	Danyang 9	Weedy	KOR	6
RWG-130	Temperate japonica	Chungsongaengmi 4	Weedy	KOR	7
RWG-131	Indica	Suhyeonghando	Intro	CHN	2
RWG-132	Tropical japonica	Xiao zao huang	Intro	CHN	3
RWG-133	Temperate japonica	Namseon 34	Bred	KOR	4
RWG-134	Temperate japonica	Namseon 126	Bred	KOR	4
RWG-135	Temperate japonica	Milyang 88	Bred	KOR	2
RWG-136	Temperate japonica	Dudo	Landrace	KOR	1

## Sheet: Table S2
Table S2. The primers list for qRT-PCR.
ID	Symbol
Os04g0607000	OsFBN6	F: TGCTCAGTACCGACATCACC
		R: TCAGAGATACCGCACCATCG
Os09g0133600	OsFBN1	F:CTCAAGGCGAAGCTGAAGGA
		R:GATCCACTTGCCGTTGAGGA
Os04g0422000	OsFBN5	F:TGGAAGGCATGAACAGAGGG
		R:CGTGCTATAGACGAGCCTCC
Os01g0750100	OsWRKY13	F:TACGGCCAGAAGCCCATCAA
		R:GGTGGTTGTGCTCGAAGGAG
Os08g0499300	OsWRKY30	F:CTGTCAAGAAGGTGGAGCGT
		R:ATGAAGTTGCTGTGGCCTGA
Os03g0225900	OsAOS2	F:GCCACCTCCTTCGAGTTCAT
		R:GAGCTGATGAGGAAGGGTGG
	Actin	F: CCTGGCAGTATGAAGGTAGTTG
		R: GAAGCACTTCATGTGGACGAT
